# Supplementary material for: Automatic analysis of summary statements in virtual patients - a pilot study evaluating a machine learning approach
Source: BMC Med Educ. 2020 Oct 16;20:366. doi: 10.1186/s12909-020-02297-w (PMC7565765; doi:10.1186/s12909-020-02297-w)
Supplement: Supplementary file 1 — Additional file 1. Exemplary 50 summary statements with manual and automatic rating. The appendix contains 50 analyzed English summary statements with the manual and automatic rating based on the rubric and the time of the automatic assessments. [file 12909_2020_2297_MOESM1_ESM.xlsx]

## Sheet: Blatt1
Summary statement	SQ manual	SQ automatic	SQ score	Narrowing manual	Narrowing automatic	Narrowing score	Transformation manual	Transformation automatic	Transformation score	Accuracy manual	Accuracy automatic	Person manual	Person automatic	Global manual	Global automatic	time (sec) for automatic rating
Propably acute infection, lobar pneumonia.	1	0	0.2	0	0	0.86	1	1	0.33	1	1	0	0	0	0	0.247
Male complaining of cough Low albumin found	0	0	0.5	0	1	0.75	0	0	0.0	0	1	0	0	0	0	0.287
Slight anemia that might be caused by bloody diarrhea.	0	0	0.0	0	1	0.7	1	1	0.67	1	1	0	1	0	1	0.29
Male in 20s comes in with fatigue and respiratory symtpms follwing a hiking trip.	0	0	0.2	0	0	1.0	0	0	0.0	1	1	0	0	0	0	0.449
67 yo male lived in shanghai for 15 y presents with a persistant cough for 3 months	0	0	0.5	0	1	0.75	0	0	0.0	1	1	0	0	0	0	0.459
shortness of breath, cough, fever, tachypnea, tachycardia, consolidation of lung on xray, lobar pneumonia	0	0	0.2	1	1	0.5	1	2	1.0	1	1	0	0	1	1	0.597
67 year old male. retired business man. Lived in Shanghai the last 15 years.	0	0	0.5	0	0	1.0	0	0	0.0	0	0	0	0	0	0	0.626
67 year old man presents with a 3 month history of cough. He's been living in Shanghai for 15 years.	0	0	0.0	0	1	0.75	0	0	0.0	1	1	0	0	0	0	0.698
24 year old female presents with increased diarrhea, hematochezia, weight loss without fever. Tenderness on palpation of lower abdomen.	1	1	1.5	2	1	0.3	1	2	1.0	1	1	0	0	1	1	0.722
male, 63 y.o. moved back from china after many years cough for 3 mth smoked positive sputum culture for mycobacterium	0	0	1.0	1	1	0.75	0	0	0.0	0	1	0	0	1	0	0.724
Mr Rodin, a 22 year old male, non smoker admitted due acute onset of dyspnea, productive cough and fever.	1	1	0.6	1	1	0.57	2	1	0.67	1	1	1	1	2	1	0.753
24 year old Eva Milner, chronic diarrhea for 2 months, increasing intensity accompanied by some blood. 3kg weight loss, anemia	1	1	1.0	1	1	0.5	1	1	0.33	1	1	1	1	1	1	0.775
67 y old retired business man, moved back to Germany from Shanghai one month ago. Presents with a cough of three months.	0	0	0.0	0	1	0.75	0	0	0.0	1	1	0	0	0	0	0.785
67 year old Mr. Mertens who lived in Shanghai the last 15 years presents with worsening cough. Tuberculosis is diagnosed	0	0	0.5	0	1	0.63	0	0	0.0	1	1	1	1	0	1	0.832
67 year old male presents with chronic productive cough. CXR shows opacities and cavitary lesions. Tuberculin test positive.	1	1	2.0	1	1	0.75	0	0	0.0	1	1	0	0	1	1	0.85
22 yr male presents with fever, cough, chills, SOB for 2 days. CXR show right upper lobe consolidation. Findings consistent with pneumonia. Tx: antibiotics	1	1	0.6	1	1	0.36	1	1	0.33	1	1	0	0	1	1	0.931
22 year old Henry Rodin, presenting with dyspnea, fever, cough and pain on right side of chest. Chest x-ray shows right upper lobe consolidation.	1	1	0.4	2	1	0.43	1	1	0.67	1	1	1	1	1	1	0.952
67 year old Walter Mertens presenting with a chronic cough. He has a history of hypertension and smoking. He has been working in shanghai for the last 15 years.	1	1	1.0	1	1	0.38	0	0	0.0	1	1	1	1	1	1	0.98
Walter Mertens, 67 year old male presents with productive cough for 3 months, with greenish sputum, weight loss and decreased appetite. Rales in upper lobes on lung auscultation	1	1	2.0	1	1	0.63	0	0	0.0	1	1	1	1	1	1	1.031
67 year old Walter Mertens, retired and smoker, presents with chronic cough for 3 months, weight loss, lack of appetite, occasional sputum production, hypertension treated with ACEI.	1	1	1.0	1	1	0.25	0	1	0.5	1	1	1	1	1	1	1.042
67 yr old man, productive cough for 3 mo. HTN treated w/ ACEI. CXR shows cavitary lesion. Switching drug did not help. IREP for TBC.	0	0	0.5	1	1	0.75	0	0	0.0	1	1	0	0	1	0	1.044
Patient comes in and complains of chronic cough. He also has some weight loss and poor appetite. Chest x-ray shows a lesion in left upper lobe and some opacity.	1	1	1.0	1	1	0.5	0	1	0.5	1	1	0	0	1	1	1.061
Male presenting with a 3 week history of cough with green sputum production, weight loss and decreased appetite. Apical cavitary leisons on chest x-ray. possible TB?	1	1	1.5	1	1	0.63	0	0	0.0	1	1	0	0	1	1	1.082
Henry Rodin, 22-year-old man presented with dyspnea, coughing and has fever. History of trekking and symptoms started two days ago (chills, weakness, cold and hot feelings, pain in right chest).	1	0	0.2	1	1	0.64	1	1	0.33	1	1	1	1	1	1	1.273
retired business man. cough for 3 months. taking ACE-inhibitors for his hypertension. x-ray, sputum test and tuberculin skin test are all possitive for tuberculosis. treatment plan: rifampicine and isoniazid	1	0	0.5	1	1	0.63	0	0	0.0	1	1	0	0	1	1	1.274
A 67 year old gentleman, Walter Mertens presented with chronic cough, weight loss, and anorexia. He is a smoker and has a history of hypertension controlled with ACE-inhibitors. Tuberculin skin test tests positive.	2	1	1.5	1	1	0.25	1	2	1.0	1	1	1	1	1	2	1.336
22-year old Mr. Rodin presents progressive weakness and dyspnea, with ongoing cough turned productive, fever and right-sided chest pain. Chest X-ray shows consolidation of the right upper lobe suggesting pneumonia.	2	1	0.8	2	1	0.38	1	1	0.5	1	1	1	1	1	2	1.343
Mr Henry Rodin previously healthy 22 years old male present with acute dyspnea, physical examination shows right sided decreased chest expansion, bronchial sound and crackles, dull to percussion and pleural rub.	2	1	0.8	1	1	0.71	1	1	0.25	1	1	1	1	1	1	1.372
A 22 year old gentleman, Henry Rodin, presented with weakness, dyspnea, productive cough and fever with chills. On physical examination, he had limited chest expansion of the right chest, together with bronchial breathing and coarse rales of upper right quadrant.	1	1	0.6	1	1	0.57	1	1	0.5	1	1	1	1	1	1	1.418
Ms. Miller presents with chronic watery (bloody) diarrhea and intermittent abdominal pain. Lower abdominal tenderness on palpation, DRE was painful with blood findings. Blood tests shows anemia. On Colonoscopic biopsy crypt abscess where found.	1	1	1.5	1	1	0.7	1	1	0.25	1	1	1	1	1	1	1.42
Eva Miller, a 24 year old lady presented to the GP practice with chronic watery diarrhoea of 2 months and cramps. On rectal examination, small amount of blood and mucus was noted. On sigmoidoscopy, histopathological results from the biopsy shows crypt absesses.	1	0	0.5	1	0	1.0	0	0	0.0	1	1	1	1	1	1	1.482
24 year old female complaining of bloody diarrhoea and weight loss lasting 2 months. Presents with mild iron deficiency anemia. Coloscopy shows inflammation of whole colon and small ulcers. Diagnosed with ulcerative colitis and started on 5-ASA.	0	1	1.0	1	0	0.8	1	1	0.25	1	1	0	0	2	1	1.53
Patient is ill and distressed. Fever, sputum producing cough. Patient has abnormal results on lung auscultation. We need immediate action for patient becuase he shows 3 SIRS criteria and could be in septic shock. Want to give patient oxygen and fluids.	0	0	0.2	1	1	0.71	1	1	0.25	1	1	0	0	1	0	1.593
Walter Mertens, 67 year old,hypertensive smoker presents with chronic cough. CBC showed anemia and leukopenia. On chest X-ray an cavitary lesion is found on upper right lobe and an imhogen opacity in the upper left lobe.	2	2	2.0	1	1	0.38	1	1	0.67	1	1	1	1	1	2	1.628
Female patient 24 years with watery diarrhea for the past 2 months with weight loss. Rectal exam shows mucus and blood. Coloscopy shows edema and ulcerations of mucosa in entire colon. Biopsy showing crypt abscesses indicating inflammatory bowel disease, more specifically Ulcerative <colitis.	0	0	0.5	1	1	0.6	1	1	0.25	1	1	0	0	1	1	1.688
67-year old Mr Mertens presents chronic cough. He is treated for hypertension with ACEI. He recently moved back from China. X-ray shows an inhomogen opacity (cavitary lesion) in the upper right lobe and a homogen opacity in the upper left lobe.	2	2	2.0	1	1	0.63	0	1	0.33	1	1	1	1	1	2	1.69
Young man with remittent fever, with chills. Started 2 days ago. Reduced general status. Productive cough with green sputum. Abnormal physical findings in his right lung, shows consolidation. Consistent with right upper lobe pneumonia. Treated with fluids, paracetamol and oxygen initially. And penicillin added after diagnosis.	1	1	0.6	1	1	0.5	1	0	0.0	1	1	0	0	1	1	1.757
Patient seem stable and I would suspect an chronic ongoing process. Lower level iron and hemoglobin may be explained by a chronic underlying disease. No tests favor infection at this point. Crypt abscesses are consistent with ulcerative colitis, I would initiate steroid treatment at this point.	1	1	1.0	0	0	0.9	0	1	0.25	1	1	0	0	0	1	1.764
Female, 24 y/o, presents with two-month history of diarrhea and 3kg weight loss. Physical exam reveals lower abdominal pain, and blood and mucus on DRE. Labs shows signs of iron-deficiency anemia and colonic biopsy reveals crypt abscesses and mucosal ulcerations in colon consistent with a diagnosis of UC.	0	1	1.0	1	1	0.5	1	1	0.5	1	1	0	0	1	1	1.788
Henry Rodin, 22 year old male presents with dyspnea, fever and coughing, weakness, right chest pain. temperature fluctuation. Greenish sputum. Patient has tachypnea, tachycardia, hypoxemia. On lung auscultation, bronchial breathing and coarse rales over the upper right quadrant, dull to percussion and pleural friction rub	2	2	1.0	2	1	0.5	2	2	1.0	1	1	1	1	2	2	1.826
Mrs. Miller, a 24 year old student presents chronic diarrhea described as watery with mucus and lately also blood, with increasing frequency and weight loss. Patient denies fever and contagiousness, describes intermittent abdominal pain. Lab shows iron deficency anemia, leukocytosis with predominantly neutrophils and thrombocytosis	1	1	1.5	1	2	0.2	2	2	1.0	1	1	1	1	1	2	1.829
22 year old man, comes inn ill and distressed. Patient could not continue the trekking tour. Felt weak. Had a cold 2 weeks ago. Has fever, tachypnea, tachycardia, leukocytosis (4/4 SIRS) Consolidation right upper lobe. Lobal pneumonia is diagnosed. Start oxygen,penicillin, fluids, and paracetamol.	2	1	0.6	1	1	0.43	2	2	0.75	1	1	0	0	1	1	1.901
67 year old male comes in with cough, sometimes accompanied by green sputum. He has lost some weight and is suffering from a lack of appetite. He is taking ACE inhibitors for his hypertension. His chest X-ray shows consolidations in the upper lobes of both lungs accompanied by rales on auscultation. He is diagnosed with TB infection and treated with antibiotics.	1	1	2.0	1	1	0.75	0	1	0.67	1	1	0	0	1	1	2.057
Young woman with a 3 month history of diarrhea. Has observed blood and mucous in stool. Some abdominal cramping. Mild anemia and low iron on blood tests. Slight leucocytosis. In colonoscopy the entire colon is inflamed, and crypt abscesses are seen on histology. A diagnosis of Ulcerative Colitis is set. Mesalamine per rectum is initiated as treatment at this point.	1	1	1.5	1	1	0.6	2	1	0.5	1	1	0	0	1	1	2.105
67 yo Walter Mertens, retired business man. Lived in Shanghai for 15 years. Been coughing for 3 months, sometimes green sputum. Smoker, stopped three months ago. Lost weight and appetite. Known HTN. Use Ace inhibitors. X-ray shows cavitary lesions, positive tuberculin skin test. Start patient on antibiotics.	0	0	0.0	2	0	0.75	0	0	0.0	1	1	1	1	1	1	2.192
Mr. Rodin, a 22 year old man presents with shortness of breath, cough and fever (39.6). On physical examination shows signs of tachypnea, tachycardia and hypotension. On chest auscultation there is an area of altered breath sounds with bronchial breathing and coarse rales over the upper right quadrant. The area is dull to percussion. A pleural friction rub is present.	1	1	0.6	1	1	0.57	2	2	1.0	1	1	1	1	1	2	2.348
Mrs. Miller, 24 yr old woman presents with chronic diarrhea for 2 mo. On PE she is in good general condition. Some pain in abd on palpation. DRE was painful and a small amount of blood and mucus was noted. Colonscopy showed diffuse redness and oedema of the colon mucosa and small mucos ulcerations. The inflammatory alterations can be seen in the entire colon. Findings compatible with UC.	1	0	0.5	1	1	0.7	1	0	0.0	1	1	1	1	1	1	2.362
24 year old female complain about " watery diarrhea with mucus, last week also blood, been going on for 2 months". Goes to bathroom 5-6 times per day. Lost 3 kg during this period. No travelling to endemic areas. No smoking og alcohol of intake of importance. Patient is of normal BMI. Physical exam reveals pain in the lower part of abdomen and painful DRE with some blood and mucus.	1	1	0.5	1	0	0.8	0	0	0.0	1	1	0	0	1	1	2.376
67 year old Mr. Mertens, lived in Shanghai for 25 years. He is presenting to the GP office with chronic , productive cough, weight loss and anorexia. Smoking cessation and hypertension. Chest x-ray shows an inhomogen opacity in upper right lung, and an homogen opacity in upper left lung. Bilateral crackles on auscultation. Tuberculin skin test is positive and there is proof of mycobacteria.	2	2	3.5	2	1	0.63	1	1	0.67	0	1	1	1	2	2	2.472
24 year old female admitted due to chronic diarrhea, lasting for 2 months. Watery stools with some mucus and blood, 5-6 times daily. Lab values showed iron deficiency anemia and slightly low levels of hemoglobin and hematocrit. The leukocytes is also slightly elevated. A colonoscopy showed inflammatory alterations seen in entire colon. Biposy was done, showing crypt abscesses. The diagnosis is Ul…	1	1	1.0	1	1	0.5	1	0	0.0	1	1	0	0	1	1	2.614
